# Supplementary material for: Lessons from a Multilaboratorial Task Force for Diagnosis of a Fatal Toxoplasmosis Outbreak in Captive Primates in Brazil
Source: Microorganisms. 2023 Nov 29;11(12):2888. doi: 10.3390/microorganisms11122888 (PMC10745312; doi:10.3390/microorganisms11122888)
Supplement: Supplementary file 1 [file microorganisms-11-02888-s001.zip]

Archive with 1 entries (1 files):
- microorganisms-2701223-supplementary.pdf
